# Supplementary material for: Three Decades of Use of the Minimum Basic Data Set in Infectious Disease Research in Spain: A Scoping Review with an Evidence-Mapping Approach
Source: Trop Med Infect Dis. 2026 Feb 20;11(2):61. doi: 10.3390/tropicalmed11020061 (PMC12945255; doi:10.3390/tropicalmed11020061)
Supplement: Supplementary file 1 [file tropicalmed-11-00061-s001.zip]

Archive with 5 entries (5 files):
- Supplementary File S1. PRISMA-ScR Checklist.pdf
- Supplementary File S2. Search strategy v2.pdf
- Table S1. Infections as a primary outcome or result.pdf
- Table S2. Infections as a secondary outcome or result.pdf
- Table S3. Limitations domains and frequency.pdf
